# Supplementary material for: Ultrasound Echo-Intensity Predicts Severe Pancreatic Affection in Cystic Fibrosis Patients
Source: PLoS One. 2015 Mar 24;10(3):e0121121. doi: 10.1371/journal.pone.0121121 (PMC4372286; doi:10.1371/journal.pone.0121121)
Supplement: S1 Table — (XLSX) [file pone.0121121.s001.xlsx]

## Sheet: Included
RND nu	Group	Age (incl)	gender	BMI	Sw-Cl	F-Elastase	D-HCO3		L1	L2	L3	P1	P2	P3	V1	V2	V3	Pv1	Pv2	Pv3	VAS Lip op1	VAS Lip op2	VAS Lip op3		Area		Mut1	Mut 2	PIP score		Abbrevations
1	1	15	F	18.7962		1			45			30.6													5.19		508	G542X	0.96		Number	Randomized patient number.
2	1	16	M	18.8268	107	0	11		45.3	40.9	43.3	27.4	27.5	27.5	45.5			24			3	4	4		10.84		508	508	0.96		Group	1: Cystic fibrosis pancr insuffiscient (CFI), 2: CF pancreas suffiscient (CFS), 3: Healthy controls (HC)
3	2	16	M	22.6627		506	115		48	42.2	46.7	45.5	47.2	47.6	64.2			44.2			1	1	1		5.18		1525- 47T- >G	Unknown	0		Sw-Cl	Highest sweat cloride concentration/mmol/L
4	1	16	F	20.5714	106	0	0		40.9	40.7	40.5	30.5	32.7	31.8	50.1			25.5			4	4	4		4.35		508	508	0.96		Age (incl)	Age on inclusion
5	1	17	M	18.8707		0			46	46	45	33.8	35.4	33.1	58.2			33.1			3	2	3		3.7		508	508	0.96		F-Elastase	Faecal elastase
6	1	17	M	20.984	123	0	10		40.6	39.2	39.3	32.5	25.1	26.8	47.8			25.9			3	4	3		5.47		394delTT	S912x	1		D-HCO3	Duodenal bicarbonate concentration/ meq/L
7	2	17	M	23.4236	93	733			37	40.1	38	32.2	31.2	30.7	45.9			28.9			3	2	2				Unknown	Unknown	0		Area	Traced are of the caput/head of the pancreas /cm
8	3	18	F	15.7768					46.5	44.5	46	51	49.6	49.6	61.3	60.4	60.4				1	1	1		13.35						P1-3	Pancreas EL (Signal intenisty level by GE)/-dB
9	3	18	M	19.0609					47.8	49.3	50.2	45.4	47.1	46.8	65.9	65	65.4	47.1	46	45.5	1	1	1		7.1						Pv1-3	Pancreas EL (Signal intenisty level by GE)/-dB , standard for VP sir
10	2	18	M	22.2753	59	555	128		43.8	40.8	41.3	37	37.3	37.2	60.3			45.8			1	1	1		9.19		Unknown	Unknown	0		V1-3	Vessel EL (Signal intenisty level by GE)/-dB
11	2	18	M	21.4692	74	468	120		45.9	45	45.9	37.8	36.1	38.5	53.3			34.8			2	1	2		5.52		G551D	r75Q	0		L1-3	Liver EL (Signal intenisty level by GE)/-dB
12	2	19	M	26.3094	79	594	96		46.6	48.6	48.2	33.1	33.7	33.6	54.8			34			3	3	2		5.03		Unknown	Unknown	0		VAS Lip op1-3	Visual lipomatosis score operator 1-4
13	3	20	F	27.7744					52.4	50.2	50.6	45.4	45.9	46.3	60.5	60.4	60.1	46.4	41.7	43.4	2	1	2		4.94						Mut 1-2	CF mutation 1-2
14	1	20	F	16.3593	89	0	11		45.7	47.4	47.1	24.9	31	30.6	52.7			34.2			3	4	4		5.13		508	508	0.96
15	2	20	F	19.047	78	613	91		41.9	40.1	41.1	35.5	35.5	36.2	50.7			44.2			2	1	1		5.34		Unknown	Unknown	0
16	1	20	F	31.2213		169	54		43	43	42.2	34	34.6	32.2	48.3			27.4			3	3	3		4.84		508	Bg (4005 + 2T<C)	0.43
17	2	20	F	20.7967	71	531	130		43.6	48	47.4	44.6	44.8	43.1	58.5			44.1			2	1	1		5.41		R117H	Unknown	0
18	1	20	M	22.8624	78	575	62		42.2	49	48.3	33.3	39.7	39.8	56.7			36.6			2	2	2		3.96		508	3849+10kbc>T	0.09
19	1	20	M	19.6314	113	0	15		41.3	40.8	39.9	23	25.1	23.9	48			24.9			3	3	4		4.13		R1162x	1525- 2A- >G	0.92
20	3	21	M	24.3827					45.4	44.6	44.6	38.4	39.5	40.7	61.2	61.2	61.3	41.6	41	41.5	2	1	2		9.46
21	2	21	M	20.3712	60	567	124		46			44.5			53.5			47.3			2	1	1		4.35		Unknown	Unknown	0
22	2	21	F	22.231	72	209			45.4	49.6	48.3	44.8	44.2	44.1	63.6			41.4			2	2	1		5.18		508	Bg (4005 + 2T<C)	0.43
23	1	21	F	21.4844	130	0	9		41.3			30.3									4	4	4				508	S912x	0.96
24	1	22	F	23.0469	140	0	17.4		43.9	42.3	42.4	30.2	29.1	29	52.8			29.8			3	4	4		6.27		508	S912x	0.96
25	2	22	F	26.4024	67	476	118		44.2	44.1	48	47.2	46.9	47.6	60.2			46.5			1	1	1		7.52		Unknown	Unknown	0
26	2	22	M	26.595	71	610	122		43.9	44	43.3	44.1	35.3	36.5	48.3			36.1			2	1	1				Unknown	Unknown	0
27	3	23	M	24.1517					44.8	45.4	45.4	39.9	38.7	39	60.7	60.7	61.3	38.3	39.8	38.3	3	1	1		4.93
28	3	24	M	19.3502					37.4			44.1									1	1	1
29	3	24	F	21.7193					42.6	45.6	45.8	35.4	34	33.9	58.3	58.7	59.2	26	26.3	26.2	3	4	3		8.77
30	3	24	F	22.3478					43.7	42.2	42.2	46.9	46.1	47	58.9	58.8	58.6	47.9	47.9	47.2	1	1	1		5.59
31	2	24	F	21.6413	62	626	137		48	47.7		39	38.9								2	2	1		4.3		Unknown	Unknown	0
32	1	24	M	22.7204	129	19			43.1	45	45.1	30.9	29.1	28.8	48.5			30			2	2	3		7.75		508	508	0.96
33	3	25	M	25.6489					47.6	47.2	47.2	33.6	34.2	34.6	55.8	55.6	56	36.2	36.1	35.6	3	3	2		6.27
34	3	25	F	22.4323					49	48.6	48.7	47.1	47	47.4	61.1	60.6	60.6	47.1	46.9	46.9	1	1	1
35	2	25	M	30.3126	67	356	118		46			44.2			50.5			34.7			3	1	1				Unknown	Unknown	0
36	2	25	F	22.4082	73	637			40.5	41.8	41.5	31.7	30.6	30.3	52.4			32.1			3	4	3		5.47		508	R117H	0.04
37	3	26	F	18.5568					47.5	44.4	46.6	42.6	43.1	43	60	59.6	60.3	47.8	47.9	47.5	1	2	1		10.35
38	3	27	M	22.2222					49.6	50.4	50	35.5	36.5	36.7	57.1	57.9	57.3	35.9	35.9	35.3	3	3	3		4.71
39	3	27	M	22.8395					46.2	45.6	44.4	45.1	45.8	46.2	63	63	62	44.9	47.2	45.4	1	1	1		6.97
40	3	28	M	21.1327					46.2	45.6	46	38.5	37.7	38.3	62.8	63.1	63.5	38.3	38.1	38.8	2	2	1
41	3	29	F	20.9573					43.4	42.7	44.1	39.9	38.3	38.4	59.7	59.6	60.1	41.2	41.4	41.2	1	1	1		8.58
42	3	29	M	28.4646					47.3	49.1	49.1	43.1	50.5	47.6	59.4	59.1	59.1	42.4	42.6	42.6	1	1	1		6.98
43	1	31	M	26.8406	100	0			46.5	48.8	48.5	34.2	33	33.3	51.9			31.5			3	3	3		5.11		508	S912X	0.96
44	3	32	F	29.6875					46.9			33.1									3	3	3		7.29
45	3	33	M	26.8745					40.7	41.5	41.6	37.2	37.2	36.9	51.4	52.9	52	37.1	37.1	37.1	1	1	1		7.83
46	3	34	M	23.4075					49.6	51.2	50.2	52.1	51.7	50.8	64.5	62	62.8	48.5	48.5	48	1	1	1		5.26
47	3	34	M	27.8505					44.6	46.6	46.5	31.6	32.4	32.7	53.8	53.5	53	32.9	32.7	33	3	2	2		8.73
48	3	36	M	26.2507					53.3	42.5	52.3	43.9	45.2	44.6	62.2	61.8	61.7	45.1	45.1	44.9	1	2	1		10.4
49	1	37	F	21.0077		5	21		38.2	43.2	43.3	22.9	27.9	28.6	51.2			26.3			4	3	4		4.68		508	1525- 2A- >G	0.96
50	1	37	M	21.2228	157	17	11		41.5	45.2	45	26.8	26.6	25.7	50.6			33.9			2	4	3		5.05		508	508	1
51	1	37	M	22.7516		3			48.1	48.8	48.6	33.6	32.3	32.4	57.8			38.1			2	2	3				508	508	0.96
52	1	39	F	29.001	67	737	42		40.8	40.3	40.9	21.9	22.2	22.7	46.3			19.6			3	4	3		9.36		Unknown	Unknown
53	3	40	M	28.9979					47.8	47	47.8	30.6	30.7	30.8							2	3	3
54	3	40	F	20.3125					48.7	48.7	48.7	41.5	41.7	43	66.4	66.7	66.5	42	42.3	41.9	1	2	1		8.57
55	3	40	M	25.6896					46.5	45.6	46	46.1	46.3	45.5				46	45.8	47.3	1	1	1
56	3	41	F	23.7812					39.1	41.1	40.7	22.6	23.6	23.7	46.9	47.1	46.6	27.1	27.8	27.7	3	4	4		6.34
57	2	41	F	22.4913	66	663	127		49.1	47.4	47.6	39.3	39.2	38.9	53.9			39.6			2	3	2		4.52		R117H	Unknown	0
58	3	42	F	22.4813					45.8	46	45.9	28.5	28.8	29.1	45.4	45.8	46.4	32.5	31	32.8	4	4	3		5.49
59	1	45	F	19.8347	110	1			48.3			30.2									3	4	3				508	E60x	0.96
60	2	45	M	25.0593	89	548	80		40.7	40.3	41.3	24.7	23.7	24.8							4	2	3		6.84		508	V232D	0
61	1	46	M	23.2912		0	10.5		46	49	49	37	35.5	35.7							1	3	3				508	G542X	0.99
62	3	52	F	19.487					48.9	50.5	38.9	38.4	49.9	39	54.9	54.5	56.1	39.8	38.7	37.1	2	3	2		7.98
63	1	52	F	23.7259		3	24		47.2	48.9	48.5	36.3	42.4	43.2	57.1			40.1			4	2	4		7		621+1G>T	Bg (4005 + 2T<C)	43
64	3	56	F	18.1775					45.7	42.3	42.2	33.3	34.8	35.2	52.3	52.7	52.7	31	31	31.1	4	3	3		9.99
65	2	56	F	21.9671		549	110		43	44.4	42	23.7	26.7	27							4	3	4		5.25		Unknown	Unknown	0
66	3	66	F	21.9671					44.7	41.9	43.1	47.1	46.8	46.8							2	3	1
67	2	67	F	26.2227	72	565	109		41.9	39.1	39.3	35.5	36.5	35	45.6			33.3			2	1	1				Unknown	Unknown	0
68	2	70	M	22.0679	87	703	138		46.9	46.4	47.8	28.3	27.4	28.6	43.7			31			4	3	3				508	Unknown	0

## Sheet: Excluded
Pas nu	RND nu	Group	Age (incl)	gender	BMI	Sw-Cl	F-Elastase	D-HCO3		L1	L2	L3	P1	P2	P3	V1	V2	V3	Pv1	Pv2	Pv3	VAS Lip op1	VAS Lip op2	VAS Lip op3		Area		Mut1	Mut 2	PIP score		Reason for exclusion
HC14	69	3	60	M	31																		1	2								Poor pancreas visualization
HC15	70	3	49	F	34																		3	2								Poor pancreas visualization
HC17	71	3	36	F	30																		1	1								Poor pancreas visualisation
CF17	72	1	17	M	18	109	0			40.4			32			53.9			35.6			2	1	3				F508	F508	0.96		Poor pancreas visualisation
CF21	73	2	24	F	25	47	691	107		42.5			38.8									2	1	1				Unknown	Unknown	0		Not CF
CF34	74	1	36	M	17	102	0			41.1	40.7	40.5	28.7	27	27	51.2			27.6			2	2	3				F508	F508	0.96		Lung transplanted
CF40	75	1	15	F	21		0															2	3	4				F508	F508	0.96		Poor pancreas visualisation
